# Supplementary material for: Construction and validation of a hypoxia-related gene signature to predict the prognosis of breast cancer
Source: BMC Cancer. 2024 Apr 1;24:402. doi: 10.1186/s12885-024-12182-0 (PMC10986118; doi:10.1186/s12885-024-12182-0)
Supplement: Supplementary file 2 — Supplementary Material 2 [file 12885_2024_12182_MOESM2_ESM.xlsx]

## Sheet: Figure 4
	Figure 4A								Figure 4B
																						P value
										pLKO.1				PSME2-sh1				PSME2-sh2				pLKO.1 v.s. PSME2-sh1	pLKO.1 v.s. PSME2-sh1
									PSME2	1.08241	0.917594	1.05767	0.942332	0.267067	0.248986	0.152286	0.149193	0.185246	0.307558	0.119505	0.196321	4.68799e-06	7.98815e-06
									P21	0.411647	1.58835	0.692674	1.30733	9.77286	13.7263	14.052	15.9163	10.2656	10.8401	9.41293	12.3206	8.37544e-05	6.71231e-06
									CDK2	0.761728	1.23827	0.474131	1.52587	1.08764	1.27716	1.34827	1.4501	1.49569	1.42161	1.65155	2.08468	0.285039	0.0546279
									CDK4	1.10981	0.890193	1.16872	0.831284	0.980611	0.990797	1.17742	1.17678	1.26714	1.21796	1.43196	1.07377	0.442593	0.0661831
									CDK6	0.920455	1.07954	0.860006	1.13999	1.16172	1.08274	1.26264	1.46807	1.55533	1.30714	1.01259	1.13367	0.0613562	0.11067
									Figure 4C
																						P value
										pLKO.1				PSME2-sh1				PSME2-sh2				pLKO.1 v.s. PSME2-sh1	pLKO.1 v.s. PSME2-sh1
									D1	0.083825	0.145625	0.145925	0.123325	0.148025	0.149625	0.176625	0.159525	0.169125	0.163125	0.143325	0.179825
									D2	0.1527	0.1239	0.1845	0.1801	0.1582	0.1778	0.1315		0.0474	0.1202	0.1959	0.1086
									D3	0.320715	0.320845	0.218375	0.22995	0.25585	0.23485	0.26545	0.25075	0.11655	0.11275	0.09225	0.12135
									D4	0.70474	0.66464	0.51604	0.54614	0.37654	0.40654	0.34764	0.46134	0.27564	0.19164	0.23164	0.28964
									D5	0.695075	0.758522	0.543865	0.742435	0.358275	0.31515	0.39955	0.39445	0.17585	0.18295	0.19655	0.30415	0.000932534	0.00017904
									Figure 4E										Figure 4G
												P value										P value
									pLKO.1	PSME2-sh1	PSME2-sh2	pLKO.1 v.s. PSME2-sh1	pLKO.1 v.s. PSME2-sh1						pLKO.1	PSME2-sh1	PSME2-sh2	pLKO.1 v.s. PSME2-sh1	pLKO.1 v.s. PSME2-sh1
									91	23	24	0.000913129	0.000767765						25	30	40	4.56575e-06	9.7388e-05
									73	27	22								52.94	28.57	36.36
									75	16	28								60	33.33	45.45
																			72.73	22.22	21.74
																			50	14.29	25
																			46.15	14.29	28.57
																			42.86	14.29	26.32
																			37.5	25	35.71
																			46.15	11.11	33.33
																			43.75	9.09	30.43
																			53.33	30	27.27
																			63.64	14.29	25
																			55.56	37.5	12.5
																			16	25	9.09
																			36	33.33	14.29
																			39.29	25	15.79

## Sheet: Figure 5
	Figure 5A
										Figure 5B
																							P value
											pLKO.1				PSME2-sh1				PSME2-sh2				pLKO.1 v.s. PSME2-sh1	pLKO.1 v.s. PSME2-sh1
										PSME2	1.16815	0.831846	1.26883	0.731168	0.427628	0.338524	0.320382	0.298612	0.417089	0.499124	0.305323	0.509738	0.00262167	0.00624703
										P21	0.948808	1.05119	1.23676	0.763238	2.50517	3.76569	4.93108	10.5085	3.78073	3.73748	14.0253	10.804	0.0462	0.0336964
										CDK2	0.991262	1.00874	1.05577	0.944228	0.80309	0.979378	0.967296	0.825792	1.36634	1.81467	1.29864	1.73042	0.0854855	0.00557121
										CDK4	1.06147	0.938534	1.05956	0.940436	0.8401	0.9703	0.913488	0.841696	1.16689	1.29723	1.01213	1.12677	0.0600622	0.0697471
										CDK6	0.918291	1.08171	1.11292	0.88708	0.37531	0.286923	0.543623	0.479201	1.4822	0.986996	1.0436	0.896222	0.000360904	0.4989
										Figure 5C
																							P value
											pLKO.1				PSME2-sh1				PSME2-sh2				pLKO.1 v.s. PSME2-sh1	pLKO.1 v.s. PSME2-sh1
										D1	0.396925	0.362525	0.259025	0.277825	0.176225	0.189925	0.179825		0.130925	0.147725	0.146425	0.111525
										D2	0.33	0.8123	0.3469	0.7145	0.0271	0.032	0.0643	0.0725	0.0305	0.0724	0.0842	0.0501
										D3	0.66655	1.24995	0.82075	0.78535	0.03255	0.05405	0.04195	0.01955	0.16165	0.19435	0.19235	0.16555
										D4	1.47924	1.46284	1.32584	1.49644	0.12834	0.14344	0.08944	0.14164	0.23344	0.38514	0.47884	0.45004
										D5	2.25325	2.22625	2.07885	2.46465		0.20755	0.14925	0.18535	0.63855	0.89265	0.64235	0.77435	3.75532e-06	5.15149e-06
										Figure 5E										Figure 5G
													P value										P value
										pLKO.1	PSME2-sh1	PSME2-sh2	pLKO.1 v.s. PSME2-sh1	pLKO.1 v.s. PSME2-sh1						pLKO.1	PSME2-sh1	PSME2-sh2	pLKO.1 v.s. PSME2-sh1	pLKO.1 v.s. PSME2-sh1
										340	150	200	0.00132231	0.000176153						46.3	26.67	23.62	5.96414e-07	5.94294e-05
										364	215	196								39.68	11.76	31.88
										381	162	188								34.62	8.33	33.33
																				35	14.89	20.97
																				27.5	9.09	19.15
																				47.62	16.67	23.64
																				42.4	31.25	27.08
																				28	25	27.45
																				27.71	17.91	29.41
																				57.5	0	20
																				29.41	27.4	11.27
																				30	16.28	12.33
																				36.9	29.51	35.71
																				38.71	10.81	22.45
																				25.37	17.95	18.6
																				47.46	6.67	21.95
																				25	19.44	8.33
																				50	9.52	24.53
																				51.21	21.43	27.03
																				41.89	17.46	9.43

## Sheet: Figure 6
		Figure 6A						Figure 6B
																								P value
									pLKO.1					KCNJ11-sh1					KCNJ11-sh2					pLKO.1 v.s. KCNJ11-sh1	pLKO.1 v.s. KCNJ11-sh2
								D1	0.044333	0.059633	0.045133	0.061433	0.0690333	0.077533	0.084333	0.078233	0.079133	0.0558333	0.091433	0.063833	0.090533	0.076533	0.0706333
								D2	0.306867	0.353467	0.312767	0.365467	0.419067	0.426067	0.385967	0.426867	0.440367	0.425067	0.290267	0.322867	0.306867	0.334567	0.325667
								D3	0.778	0.8672	1.0629	1.0196	1.3299	1.005	0.8205	0.9676	1.2307	1.0658	0.479	0.6348	0.5658	0.5832	0.9674
								D4	1.54967	1.95797	1.49647	1.34397	1.37017	1.36387	1.38757	1.68687	1.76967	1.76987	1.18707	1.23447	1.25617	1.13067	1.26677
								D5	1.8074	2.4106	2.2479	2.2382	1.7385	1.3309	1.6125	1.8873	1.8861	2.3094	1.6746	1.6617	1.9652	1.8012	2.2659	0.214449	0.251908
